# Supplementary material for: Dynamic changes in gut microbiota during pregnancy among Chinese women and influencing factors: A prospective cohort study
Source: Front Microbiol. 2023 Mar 29;14:1114228. doi: 10.3389/fmicb.2023.1114228 (PMC10096036; doi:10.3389/fmicb.2023.1114228)
Supplement: Supplementary file 2 [file Table_2.xlsx]

## Sheet: sp_nutr_spearman
Table S2 Correlation between nutrient intake and gut microbiota
Species	feature	relation	pvalue
Bacteroides_vulgatus	Water(g/d)	-0.218345	0.0025417
Bacteroides_vulgatus	Energy(kcal/d)	-0.214939	0.00297687
Bacteroides_vulgatus	Protein(g/d)	-0.105355	0.149075
Bacteroides_vulgatus	Fat(g/d)	-0.0986601	0.176807
Bacteroides_vulgatus	Carbohydrate(g/d)	-0.237998	0.000974657
Bacteroides_vulgatus	Fiber(g/d)	-0.133833	0.0663626
Bacteroides_vulgatus	TG(mg/d)	0.0559648	0.444341
Bacteroides_vulgatus	Vitamin A(µgRAE/d)	-0.0864576	0.236838
Bacteroides_vulgatus	Riboflavin(mg/d)	-0.0612702	0.402297
Bacteroides_vulgatus	Vitamin C(mg/d)	-0.164494	0.0237067
Bacteroides_vulgatus	Vitamin E(mg/d)	-0.128905	0.0770985
Bacteroides_vulgatus	Calcium(mg/d)	-0.169476	0.0197352
Bacteroides_vulgatus	Iron(mg/d)	-0.167532	0.0212103
Bacteroides_vulgatus	Zinc(mg/d)	-0.13203	0.0701393
Bacteroides_vulgatus	Selenium Se(mg/d)	-0.151893	0.0369383
Bacteroides_vulgatus	Fatty acid(g/d)	-0.163563	0.0245206
Bacteroides_vulgatus	SFA(g/d)	-0.133283	0.0674973
Bacteroides_vulgatus	MUFA(g/d)	-0.115833	0.112463
Bacteroides_vulgatus	PUFA(g/d)	-0.13581	0.0624154
Bacteroides_vulgatus	Iodine(µg/d)	-0.0643902	0.378718
Bacteroides_vulgatus	Folic acid(mg/d)	-0.198812	0.00609705
Prevotella_copri	Water(g/d)	0.0439196	0.548453
Prevotella_copri	Energy(kcal/d)	0.105554	0.148306
Prevotella_copri	Protein(g/d)	0.0894582	0.220898
Prevotella_copri	Fat(g/d)	0.0368679	0.614501
Prevotella_copri	Carbohydrate(g/d)	0.129952	0.0747081
Prevotella_copri	Fiber(g/d)	0.0808728	0.268617
Prevotella_copri	TG(mg/d)	-0.109785	0.132624
Prevotella_copri	Vitamin A(µgRAE/d)	0.0345446	0.636999
Prevotella_copri	Riboflavin(mg/d)	-0.027536	0.706829
Prevotella_copri	Vitamin C(mg/d)	0.0377392	0.606155
Prevotella_copri	Vitamin E(mg/d)	-0.0761084	0.297928
Prevotella_copri	Calcium(mg/d)	0.0254215	0.728422
Prevotella_copri	Iron(mg/d)	-0.0245046	0.737853
Prevotella_copri	Zinc(mg/d)	-0.0303586	0.678369
Prevotella_copri	Selenium Se(mg/d)	0.0113876	0.876411
Prevotella_copri	Fatty acid(g/d)	0.0454102	0.534952
Prevotella_copri	SFA(g/d)	0.050909	0.486622
Prevotella_copri	MUFA(g/d)	0.0347078	0.635407
Prevotella_copri	PUFA(g/d)	0.0528531	0.470113
Prevotella_copri	Iodine(µg/d)	-0.0322884	0.659168
Prevotella_copri	Folic acid(mg/d)	-0.00627527	0.931706
Bacteroides_uniformis	Water(g/d)	-0.0996239	0.172595
Bacteroides_uniformis	Energy(kcal/d)	-0.122311	0.0936111
Bacteroides_uniformis	Protein(g/d)	-0.0167252	0.819316
Bacteroides_uniformis	Fat(g/d)	-0.0244228	0.738696
Bacteroides_uniformis	Carbohydrate(g/d)	-0.137772	0.0586889
Bacteroides_uniformis	Fiber(g/d)	0.0486603	0.506099
Bacteroides_uniformis	TG(mg/d)	0.0853841	0.242732
Bacteroides_uniformis	Vitamin A(µgRAE/d)	-0.00465313	0.949332
Bacteroides_uniformis	Riboflavin(mg/d)	0.0887392	0.224646
Bacteroides_uniformis	Vitamin C(mg/d)	-0.0177722	0.808218
Bacteroides_uniformis	Vitamin E(mg/d)	-0.0630903	0.388438
Bacteroides_uniformis	Calcium(mg/d)	-0.0478587	0.513139
Bacteroides_uniformis	Iron(mg/d)	-0.128214	0.0787106
Bacteroides_uniformis	Zinc(mg/d)	-0.0913824	0.211086
Bacteroides_uniformis	Selenium Se(mg/d)	-0.0569605	0.436266
Bacteroides_uniformis	Fatty acid(g/d)	-0.051587	0.480829
Bacteroides_uniformis	SFA(g/d)	0.0180913	0.804843
Bacteroides_uniformis	MUFA(g/d)	-0.107815	0.139761
Bacteroides_uniformis	PUFA(g/d)	-0.100785	0.167619
Bacteroides_uniformis	Iodine(µg/d)	-0.0109029	0.881632
Bacteroides_uniformis	Folic acid(mg/d)	-0.0740061	0.311512
Faecalibacterium_prausnitzii	Water(g/d)	-0.0839003	0.251046
Faecalibacterium_prausnitzii	Energy(kcal/d)	-0.101862	0.163102
Faecalibacterium_prausnitzii	Protein(g/d)	-0.217119	0.00269118
Faecalibacterium_prausnitzii	Fat(g/d)	-0.0440836	0.54696
Faecalibacterium_prausnitzii	Carbohydrate(g/d)	-0.118377	0.104732
Faecalibacterium_prausnitzii	Fiber(g/d)	-0.183719	0.0113886
Faecalibacterium_prausnitzii	TG(mg/d)	-0.0561051	0.443198
Faecalibacterium_prausnitzii	Vitamin A(µgRAE/d)	0.0114277	0.875979
Faecalibacterium_prausnitzii	Riboflavin(mg/d)	0.0418608	0.567373
Faecalibacterium_prausnitzii	Vitamin C(mg/d)	-0.039454	0.589876
Faecalibacterium_prausnitzii	Vitamin E(mg/d)	0.0198826	0.785965
Faecalibacterium_prausnitzii	Calcium(mg/d)	-0.0594637	0.41634
Faecalibacterium_prausnitzii	Iron(mg/d)	0.000856769	0.990665
Faecalibacterium_prausnitzii	Zinc(mg/d)	-0.0221018	0.762751
Faecalibacterium_prausnitzii	Selenium Se(mg/d)	-0.0919383	0.208311
Faecalibacterium_prausnitzii	Fatty acid(g/d)	-0.069145	0.344448
Faecalibacterium_prausnitzii	SFA(g/d)	-0.0776896	0.287974
Faecalibacterium_prausnitzii	MUFA(g/d)	-0.058966	0.420259
Faecalibacterium_prausnitzii	PUFA(g/d)	-0.0285667	0.696388
Faecalibacterium_prausnitzii	Iodine(µg/d)	-0.155941	0.0321342
Faecalibacterium_prausnitzii	Folic acid(mg/d)	-0.0670191	0.359521
Eubacterium_rectale	Water(g/d)	-0.03904	0.593789
Eubacterium_rectale	Energy(kcal/d)	-0.0539954	0.460558
Eubacterium_rectale	Protein(g/d)	-0.115013	0.115046
Eubacterium_rectale	Fat(g/d)	-0.043932	0.548341
Eubacterium_rectale	Carbohydrate(g/d)	-0.0300995	0.680965
Eubacterium_rectale	Fiber(g/d)	-0.0105421	0.885522
Eubacterium_rectale	TG(mg/d)	-0.0314644	0.667341
Eubacterium_rectale	Vitamin A(µgRAE/d)	-0.0205931	0.778511
Eubacterium_rectale	Riboflavin(mg/d)	0.0549083	0.453
Eubacterium_rectale	Vitamin C(mg/d)	-0.04088	0.576494
Eubacterium_rectale	Vitamin E(mg/d)	0.0570011	0.435938
Eubacterium_rectale	Calcium(mg/d)	-0.0230791	0.752593
Eubacterium_rectale	Iron(mg/d)	-0.0126473	0.862867
Eubacterium_rectale	Zinc(mg/d)	-0.0355129	0.62758
Eubacterium_rectale	Selenium Se(mg/d)	-0.102364	0.161029
Eubacterium_rectale	Fatty acid(g/d)	0.0337618	0.644655
Eubacterium_rectale	SFA(g/d)	-0.0999561	0.171161
Eubacterium_rectale	MUFA(g/d)	0.0152811	0.834684
Eubacterium_rectale	PUFA(g/d)	0.0289125	0.692897
Eubacterium_rectale	Iodine(µg/d)	-0.0282736	0.699351
Eubacterium_rectale	Folic acid(mg/d)	-0.0264594	0.717796
Bacteroides_stercoris	Water(g/d)	-0.067615	0.355255
Bacteroides_stercoris	Energy(kcal/d)	-0.175074	0.0159723
Bacteroides_stercoris	Protein(g/d)	-0.129661	0.0753653
Bacteroides_stercoris	Fat(g/d)	-0.0287479	0.694558
Bacteroides_stercoris	Carbohydrate(g/d)	-0.22249	0.0020902
Bacteroides_stercoris	Fiber(g/d)	-0.0574444	0.432372
Bacteroides_stercoris	TG(mg/d)	0.0437562	0.549944
Bacteroides_stercoris	Vitamin A(µgRAE/d)	-0.0451286	0.537489
Bacteroides_stercoris	Riboflavin(mg/d)	-0.0176253	0.809773
Bacteroides_stercoris	Vitamin C(mg/d)	-0.0201198	0.783474
Bacteroides_stercoris	Vitamin E(mg/d)	-0.0102283	0.888908
Bacteroides_stercoris	Calcium(mg/d)	-0.02154	0.768609
Bacteroides_stercoris	Iron(mg/d)	-0.0697043	0.34055
Bacteroides_stercoris	Zinc(mg/d)	-0.0588699	0.421018
Bacteroides_stercoris	Selenium Se(mg/d)	-0.0742412	0.309973
Bacteroides_stercoris	Fatty acid(g/d)	-0.110545	0.12995
Bacteroides_stercoris	SFA(g/d)	-0.0718584	0.325801
Bacteroides_stercoris	MUFA(g/d)	-0.0575326	0.431664
Bacteroides_stercoris	PUFA(g/d)	-0.070259	0.336712
Bacteroides_stercoris	Iodine(µg/d)	-0.0233797	0.749476
Bacteroides_stercoris	Folic acid(mg/d)	0.0161187	0.825762
Eubacterium_sp_CAG_180	Water(g/d)	0.0445472	0.542748
Eubacterium_sp_CAG_180	Energy(kcal/d)	-0.000952238	0.989624
Eubacterium_sp_CAG_180	Protein(g/d)	0.0144105	0.843978
Eubacterium_sp_CAG_180	Fat(g/d)	0.0648178	0.375554
Eubacterium_sp_CAG_180	Carbohydrate(g/d)	0.0391512	0.592737
Eubacterium_sp_CAG_180	Fiber(g/d)	0.0536296	0.463606
Eubacterium_sp_CAG_180	TG(mg/d)	0.0759316	0.299055
Eubacterium_sp_CAG_180	Vitamin A(µgRAE/d)	0.0414158	0.571504
Eubacterium_sp_CAG_180	Riboflavin(mg/d)	0.0726864	0.320243
Eubacterium_sp_CAG_180	Vitamin C(mg/d)	0.0892564	0.221945
Eubacterium_sp_CAG_180	Vitamin E(mg/d)	-0.0335877	0.646363
Eubacterium_sp_CAG_180	Calcium(mg/d)	0.00899262	0.902257
Eubacterium_sp_CAG_180	Iron(mg/d)	-0.0516835	0.480008
Eubacterium_sp_CAG_180	Zinc(mg/d)	-9.85073e-05	0.998927
Eubacterium_sp_CAG_180	Selenium Se(mg/d)	-0.00481372	0.947586
Eubacterium_sp_CAG_180	Fatty acid(g/d)	0.0634157	0.38599
Eubacterium_sp_CAG_180	SFA(g/d)	0.0986551	0.176829
Eubacterium_sp_CAG_180	MUFA(g/d)	0.0542655	0.458315
Eubacterium_sp_CAG_180	PUFA(g/d)	0.00115801	0.987382
Eubacterium_sp_CAG_180	Iodine(µg/d)	0.111592	0.126328
Eubacterium_sp_CAG_180	Folic acid(mg/d)	0.0369266	0.613938
Roseburia_faecis	Water(g/d)	-0.0273993	0.708219
Roseburia_faecis	Energy(kcal/d)	-0.142969	0.0496974
Roseburia_faecis	Protein(g/d)	-0.120217	0.0994097
Roseburia_faecis	Fat(g/d)	-0.0969414	0.184505
Roseburia_faecis	Carbohydrate(g/d)	-0.119057	0.102739
Roseburia_faecis	Fiber(g/d)	-0.0651899	0.372814
Roseburia_faecis	TG(mg/d)	-0.0575123	0.431827
Roseburia_faecis	Vitamin A(µgRAE/d)	-0.0107499	0.883282
Roseburia_faecis	Riboflavin(mg/d)	0.0336244	0.646003
Roseburia_faecis	Vitamin C(mg/d)	0.0407072	0.578108
Roseburia_faecis	Vitamin E(mg/d)	0.0300047	0.681914
Roseburia_faecis	Calcium(mg/d)	-0.0141907	0.846328
Roseburia_faecis	Iron(mg/d)	-0.0978859	0.180245
Roseburia_faecis	Zinc(mg/d)	-0.0543917	0.457269
Roseburia_faecis	Selenium Se(mg/d)	-0.0425587	0.560926
Roseburia_faecis	Fatty acid(g/d)	-0.113714	0.119233
Roseburia_faecis	SFA(g/d)	-0.0608565	0.405488
Roseburia_faecis	MUFA(g/d)	-0.127125	0.0813048
Roseburia_faecis	PUFA(g/d)	-0.159459	0.0284015
Roseburia_faecis	Iodine(µg/d)	-0.0936294	0.200029
Roseburia_faecis	Folic acid(mg/d)	0.0026479	0.971154
Ruminococcus_bromii	Water(g/d)	-0.105453	0.148695
Ruminococcus_bromii	Energy(kcal/d)	-0.10863	0.136775
Ruminococcus_bromii	Protein(g/d)	-0.0737554	0.313158
Ruminococcus_bromii	Fat(g/d)	-0.117758	0.106573
Ruminococcus_bromii	Carbohydrate(g/d)	-0.0946508	0.195144
Ruminococcus_bromii	Fiber(g/d)	-0.0709193	0.33218
Ruminococcus_bromii	TG(mg/d)	-0.0494073	0.499584
Ruminococcus_bromii	Vitamin A(µgRAE/d)	0.00555133	0.939568
Ruminococcus_bromii	Riboflavin(mg/d)	0.0846063	0.247066
Ruminococcus_bromii	Vitamin C(mg/d)	-0.0209898	0.774358
Ruminococcus_bromii	Vitamin E(mg/d)	-0.0748838	0.305792
Ruminococcus_bromii	Calcium(mg/d)	-0.0423075	0.563243
Ruminococcus_bromii	Iron(mg/d)	-0.00517275	0.943682
Ruminococcus_bromii	Zinc(mg/d)	-0.0250254	0.732491
Ruminococcus_bromii	Selenium Se(mg/d)	-0.072201	0.323494
Ruminococcus_bromii	Fatty acid(g/d)	-0.0983735	0.178074
Ruminococcus_bromii	SFA(g/d)	-0.0166713	0.819889
Ruminococcus_bromii	MUFA(g/d)	-0.121102	0.0969263
Ruminococcus_bromii	PUFA(g/d)	-0.122216	0.0938683
Ruminococcus_bromii	Iodine(µg/d)	-0.0416005	0.569788
Ruminococcus_bromii	Folic acid(mg/d)	-0.0570422	0.435607
Escherichia_coli	Water(g/d)	-0.0298103	0.683864
Escherichia_coli	Energy(kcal/d)	-0.00173774	0.981067
Escherichia_coli	Protein(g/d)	0.102438	0.160726
Escherichia_coli	Fat(g/d)	0.0338374	0.643913
Escherichia_coli	Carbohydrate(g/d)	-0.0729041	0.318792
Escherichia_coli	Fiber(g/d)	-0.000415527	0.995472
Escherichia_coli	TG(mg/d)	0.0406976	0.578198
Escherichia_coli	Vitamin A(µgRAE/d)	-0.0975723	0.181651
Escherichia_coli	Riboflavin(mg/d)	0.0639938	0.381666
Escherichia_coli	Vitamin C(mg/d)	-0.0976062	0.181499
Escherichia_coli	Vitamin E(mg/d)	0.0611288	0.403387
Escherichia_coli	Calcium(mg/d)	-0.0283208	0.698874
Escherichia_coli	Iron(mg/d)	0.0619082	0.397406
Escherichia_coli	Zinc(mg/d)	0.0800295	0.273656
Escherichia_coli	Selenium Se(mg/d)	0.105454	0.148692
Escherichia_coli	Fatty acid(g/d)	0.00744657	0.918998
Escherichia_coli	SFA(g/d)	0.119774	0.10067
Escherichia_coli	MUFA(g/d)	-0.00971372	0.894463
Escherichia_coli	PUFA(g/d)	0.0330384	0.651764
Escherichia_coli	Iodine(µg/d)	0.0857205	0.240874
Escherichia_coli	Folic acid(mg/d)	0.0691057	0.344724
Dialister_sp_CAG_357	Water(g/d)	0.00120944	0.986822
Dialister_sp_CAG_357	Energy(kcal/d)	-0.0518603	0.478506
Dialister_sp_CAG_357	Protein(g/d)	-0.0897116	0.219588
Dialister_sp_CAG_357	Fat(g/d)	-0.0254822	0.727799
Dialister_sp_CAG_357	Carbohydrate(g/d)	-0.00462605	0.949626
Dialister_sp_CAG_357	Fiber(g/d)	-0.0586106	0.42307
Dialister_sp_CAG_357	TG(mg/d)	0.0379482	0.60416
Dialister_sp_CAG_357	Vitamin A(µgRAE/d)	-0.0710855	0.331045
Dialister_sp_CAG_357	Riboflavin(mg/d)	-0.0297817	0.684152
Dialister_sp_CAG_357	Vitamin C(mg/d)	0.0253923	0.728721
Dialister_sp_CAG_357	Vitamin E(mg/d)	-0.0461256	0.52853
Dialister_sp_CAG_357	Calcium(mg/d)	-0.134987	0.064034
Dialister_sp_CAG_357	Iron(mg/d)	-0.144602	0.0471215
Dialister_sp_CAG_357	Zinc(mg/d)	-0.0579025	0.428704
Dialister_sp_CAG_357	Selenium Se(mg/d)	-0.0568868	0.43686
Dialister_sp_CAG_357	Fatty acid(g/d)	-0.0109749	0.880857
Dialister_sp_CAG_357	SFA(g/d)	0.0171729	0.814566
Dialister_sp_CAG_357	MUFA(g/d)	-0.0672345	0.357975
Dialister_sp_CAG_357	PUFA(g/d)	-0.0627073	0.39133
Dialister_sp_CAG_357	Iodine(µg/d)	-0.0111676	0.87878
Dialister_sp_CAG_357	Folic acid(mg/d)	-0.0375083	0.608362
Bacteroides_dorei	Water(g/d)	0.0490549	0.502651
Bacteroides_dorei	Energy(kcal/d)	0.0576545	0.430688
Bacteroides_dorei	Protein(g/d)	0.0484863	0.507622
Bacteroides_dorei	Fat(g/d)	0.0119337	0.870535
Bacteroides_dorei	Carbohydrate(g/d)	0.0508365	0.487244
Bacteroides_dorei	Fiber(g/d)	0.103423	0.156716
Bacteroides_dorei	TG(mg/d)	-0.0783409	0.283939
Bacteroides_dorei	Vitamin A(µgRAE/d)	0.0968378	0.184977
Bacteroides_dorei	Riboflavin(mg/d)	-0.0418437	0.567532
Bacteroides_dorei	Vitamin C(mg/d)	0.0850555	0.244557
Bacteroides_dorei	Vitamin E(mg/d)	-0.0764209	0.295943
Bacteroides_dorei	Calcium(mg/d)	0.0927855	0.204132
Bacteroides_dorei	Iron(mg/d)	0.0619745	0.3969
Bacteroides_dorei	Zinc(mg/d)	-0.015879	0.828313
Bacteroides_dorei	Selenium Se(mg/d)	0.0469374	0.521292
Bacteroides_dorei	Fatty acid(g/d)	0.0489571	0.503505
Bacteroides_dorei	SFA(g/d)	0.00769858	0.916267
Bacteroides_dorei	MUFA(g/d)	-0.022385	0.759803
Bacteroides_dorei	PUFA(g/d)	-0.00982354	0.893277
Bacteroides_dorei	Iodine(µg/d)	-0.0882771	0.227079
Bacteroides_dorei	Folic acid(mg/d)	0.00702104	0.923613
Bacteroides_plebeius	Water(g/d)	0.0162214	0.82467
Bacteroides_plebeius	Energy(kcal/d)	-0.00912238	0.900854
Bacteroides_plebeius	Protein(g/d)	-0.0229124	0.754322
Bacteroides_plebeius	Fat(g/d)	0.0138803	0.849649
Bacteroides_plebeius	Carbohydrate(g/d)	0.0320805	0.661226
Bacteroides_plebeius	Fiber(g/d)	-0.0131334	0.857651
Bacteroides_plebeius	TG(mg/d)	-0.123632	0.0900958
Bacteroides_plebeius	Vitamin A(µgRAE/d)	-0.042263	0.563653
Bacteroides_plebeius	Riboflavin(mg/d)	-0.0327405	0.654701
Bacteroides_plebeius	Vitamin C(mg/d)	-0.0206427	0.777992
Bacteroides_plebeius	Vitamin E(mg/d)	-0.00589839	0.935798
Bacteroides_plebeius	Calcium(mg/d)	0.0466085	0.524218
Bacteroides_plebeius	Iron(mg/d)	-0.0461581	0.528239
Bacteroides_plebeius	Zinc(mg/d)	-0.0564433	0.44045
Bacteroides_plebeius	Selenium Se(mg/d)	0.00723837	0.921256
Bacteroides_plebeius	Fatty acid(g/d)	-0.00660963	0.928076
Bacteroides_plebeius	SFA(g/d)	-0.0351506	0.631096
Bacteroides_plebeius	MUFA(g/d)	0.0321964	0.660078
Bacteroides_plebeius	PUFA(g/d)	-0.0153363	0.834095
Bacteroides_plebeius	Iodine(µg/d)	-0.0451816	0.537011
Bacteroides_plebeius	Folic acid(mg/d)	-0.00223405	0.975661
Eubacterium_eligens	Water(g/d)	0.0567509	0.437958
Eubacterium_eligens	Energy(kcal/d)	0.0104912	0.886071
Eubacterium_eligens	Protein(g/d)	-0.0178014	0.807909
Eubacterium_eligens	Fat(g/d)	0.0700736	0.337992
Eubacterium_eligens	Carbohydrate(g/d)	-0.000374893	0.995915
Eubacterium_eligens	Fiber(g/d)	0.0323073	0.65898
Eubacterium_eligens	TG(mg/d)	0.0321143	0.660891
Eubacterium_eligens	Vitamin A(µgRAE/d)	0.0188148	0.797204
Eubacterium_eligens	Riboflavin(mg/d)	0.0483996	0.508383
Eubacterium_eligens	Vitamin C(mg/d)	0.0719164	0.32541
Eubacterium_eligens	Vitamin E(mg/d)	-0.000684101	0.992546
Eubacterium_eligens	Calcium(mg/d)	-0.0104894	0.886091
Eubacterium_eligens	Iron(mg/d)	-0.0808146	0.268962
Eubacterium_eligens	Zinc(mg/d)	-0.0372189	0.611133
Eubacterium_eligens	Selenium Se(mg/d)	-0.0317327	0.664675
Eubacterium_eligens	Fatty acid(g/d)	0.0593863	0.416948
Eubacterium_eligens	SFA(g/d)	0.00281013	0.969387
Eubacterium_eligens	MUFA(g/d)	0.0360429	0.62245
Eubacterium_eligens	PUFA(g/d)	0.0760978	0.297995
Eubacterium_eligens	Iodine(µg/d)	-0.0550833	0.451559
Eubacterium_eligens	Folic acid(mg/d)	-0.00474492	0.948334
Alistipes_putredinis	Water(g/d)	-0.0858094	0.240385
Alistipes_putredinis	Energy(kcal/d)	-0.147324	0.0430749
Alistipes_putredinis	Protein(g/d)	-0.0392488	0.591814
Alistipes_putredinis	Fat(g/d)	-0.104886	0.150906
Alistipes_putredinis	Carbohydrate(g/d)	-0.129735	0.0751976
Alistipes_putredinis	Fiber(g/d)	-0.00516902	0.943723
Alistipes_putredinis	TG(mg/d)	0.00737508	0.919773
Alistipes_putredinis	Vitamin A(µgRAE/d)	-0.0259238	0.723272
Alistipes_putredinis	Riboflavin(mg/d)	0.113207	0.120901
Alistipes_putredinis	Vitamin C(mg/d)	0.003695	0.959755
Alistipes_putredinis	Vitamin E(mg/d)	-0.0198622	0.786179
Alistipes_putredinis	Calcium(mg/d)	-0.0123473	0.86609
Alistipes_putredinis	Iron(mg/d)	-0.0793569	0.277722
Alistipes_putredinis	Zinc(mg/d)	-0.0707887	0.333073
Alistipes_putredinis	Selenium Se(mg/d)	-0.130847	0.0727109
Alistipes_putredinis	Fatty acid(g/d)	-0.0826225	0.258362
Alistipes_putredinis	SFA(g/d)	-0.0491833	0.501533
Alistipes_putredinis	MUFA(g/d)	-0.115561	0.113313
Alistipes_putredinis	PUFA(g/d)	-0.121103	0.0969231
Alistipes_putredinis	Iodine(µg/d)	-0.0327746	0.654365
Alistipes_putredinis	Folic acid(mg/d)	-0.0801514	0.272924
Anaerostipes_hadrus	Water(g/d)	-0.0227168	0.756354
Anaerostipes_hadrus	Energy(kcal/d)	-0.00283049	0.969166
Anaerostipes_hadrus	Protein(g/d)	-0.159923	0.0279382
Anaerostipes_hadrus	Fat(g/d)	0.0374613	0.608811
Anaerostipes_hadrus	Carbohydrate(g/d)	-0.0610333	0.404123
Anaerostipes_hadrus	Fiber(g/d)	-0.151927	0.0368948
Anaerostipes_hadrus	TG(mg/d)	0.0465626	0.524628
Anaerostipes_hadrus	Vitamin A(µgRAE/d)	-0.0261411	0.721048
Anaerostipes_hadrus	Riboflavin(mg/d)	-0.0237391	0.745757
Anaerostipes_hadrus	Vitamin C(mg/d)	-0.0686411	0.347984
Anaerostipes_hadrus	Vitamin E(mg/d)	0.0826886	0.25798
Anaerostipes_hadrus	Calcium(mg/d)	-0.0737456	0.313223
Anaerostipes_hadrus	Iron(mg/d)	0.0535339	0.464405
Anaerostipes_hadrus	Zinc(mg/d)	0.0412981	0.572598
Anaerostipes_hadrus	Selenium Se(mg/d)	0.0170647	0.815714
Anaerostipes_hadrus	Fatty acid(g/d)	0.000469377	0.994886
Anaerostipes_hadrus	SFA(g/d)	-0.00729668	0.920623
Anaerostipes_hadrus	MUFA(g/d)	0.0278604	0.703537
Anaerostipes_hadrus	PUFA(g/d)	0.0896849	0.219726
Anaerostipes_hadrus	Iodine(µg/d)	-0.0132279	0.856638
Anaerostipes_hadrus	Folic acid(mg/d)	0.0138306	0.850181
Roseburia_inulinivorans	Water(g/d)	0.012119	0.868543
Roseburia_inulinivorans	Energy(kcal/d)	-0.0687103	0.347497
Roseburia_inulinivorans	Protein(g/d)	-0.127548	0.0802888
Roseburia_inulinivorans	Fat(g/d)	-0.0383702	0.600142
Roseburia_inulinivorans	Carbohydrate(g/d)	-0.0460622	0.529098
Roseburia_inulinivorans	Fiber(g/d)	-0.0375899	0.607581
Roseburia_inulinivorans	TG(mg/d)	0.0275394	0.706795
Roseburia_inulinivorans	Vitamin A(µgRAE/d)	-0.01952	0.789776
Roseburia_inulinivorans	Riboflavin(mg/d)	0.0500212	0.494263
Roseburia_inulinivorans	Vitamin C(mg/d)	0.0612585	0.402388
Roseburia_inulinivorans	Vitamin E(mg/d)	0.0810917	0.267319
Roseburia_inulinivorans	Calcium(mg/d)	-0.0098263	0.893247
Roseburia_inulinivorans	Iron(mg/d)	0.00445364	0.951501
Roseburia_inulinivorans	Zinc(mg/d)	0.0213937	0.770136
Roseburia_inulinivorans	Selenium Se(mg/d)	-0.000345188	0.996239
Roseburia_inulinivorans	Fatty acid(g/d)	-0.0164498	0.822242
Roseburia_inulinivorans	SFA(g/d)	0.00226063	0.975371
Roseburia_inulinivorans	MUFA(g/d)	-0.0527498	0.470983
Roseburia_inulinivorans	PUFA(g/d)	0.0332724	0.649461
Roseburia_inulinivorans	Iodine(µg/d)	0.0589267	0.420569
Roseburia_inulinivorans	Folic acid(mg/d)	0.0372047	0.611269
Lachnospira_pectinoschiza	Water(g/d)	0.0127149	0.862142
Lachnospira_pectinoschiza	Energy(kcal/d)	-0.0236177	0.747012
Lachnospira_pectinoschiza	Protein(g/d)	-0.0814273	0.265338
Lachnospira_pectinoschiza	Fat(g/d)	0.00403718	0.956032
Lachnospira_pectinoschiza	Carbohydrate(g/d)	-0.050128	0.49334
Lachnospira_pectinoschiza	Fiber(g/d)	-0.119566	0.101267
Lachnospira_pectinoschiza	TG(mg/d)	0.147271	0.0431504
Lachnospira_pectinoschiza	Vitamin A(µgRAE/d)	-0.0437054	0.550407
Lachnospira_pectinoschiza	Riboflavin(mg/d)	-0.00151344	0.98351
Lachnospira_pectinoschiza	Vitamin C(mg/d)	-0.0547706	0.454136
Lachnospira_pectinoschiza	Vitamin E(mg/d)	0.0800702	0.273412
Lachnospira_pectinoschiza	Calcium(mg/d)	-0.0583006	0.425531
Lachnospira_pectinoschiza	Iron(mg/d)	0.00306096	0.966656
Lachnospira_pectinoschiza	Zinc(mg/d)	0.0584169	0.424607
Lachnospira_pectinoschiza	Selenium Se(mg/d)	-0.0539688	0.46078
Lachnospira_pectinoschiza	Fatty acid(g/d)	-0.000853943	0.990695
Lachnospira_pectinoschiza	SFA(g/d)	0.024171	0.741294
Lachnospira_pectinoschiza	MUFA(g/d)	0.0214949	0.769079
Lachnospira_pectinoschiza	PUFA(g/d)	-0.00409532	0.955399
Lachnospira_pectinoschiza	Iodine(µg/d)	0.127755	0.0797961
Lachnospira_pectinoschiza	Folic acid(mg/d)	0.0687955	0.346898
Bacteroides_ovatus	Water(g/d)	-0.0830302	0.256012
Bacteroides_ovatus	Energy(kcal/d)	-0.0673583	0.357089
Bacteroides_ovatus	Protein(g/d)	-0.0889131	0.223736
Bacteroides_ovatus	Fat(g/d)	-0.0342431	0.639943
Bacteroides_ovatus	Carbohydrate(g/d)	-0.0826152	0.258405
Bacteroides_ovatus	Fiber(g/d)	-0.0476139	0.515298
Bacteroides_ovatus	TG(mg/d)	0.0902534	0.216805
Bacteroides_ovatus	Vitamin A(µgRAE/d)	-0.0170327	0.816054
Bacteroides_ovatus	Riboflavin(mg/d)	-0.0759511	0.298931
Bacteroides_ovatus	Vitamin C(mg/d)	-0.0650821	0.373606
Bacteroides_ovatus	Vitamin E(mg/d)	0.00582065	0.936642
Bacteroides_ovatus	Calcium(mg/d)	-0.0978862	0.180243
Bacteroides_ovatus	Iron(mg/d)	-0.0886473	0.225128
Bacteroides_ovatus	Zinc(mg/d)	-0.0893193	0.221619
Bacteroides_ovatus	Selenium Se(mg/d)	-0.0366695	0.616409
Bacteroides_ovatus	Fatty acid(g/d)	-0.0295041	0.68694
Bacteroides_ovatus	SFA(g/d)	-0.0376569	0.606941
Bacteroides_ovatus	MUFA(g/d)	-0.0971397	0.183605
Bacteroides_ovatus	PUFA(g/d)	-0.0568946	0.436797
Bacteroides_ovatus	Iodine(µg/d)	0.0163394	0.823415
Bacteroides_ovatus	Folic acid(mg/d)	-0.0625349	0.392636
Eubacterium_sp_CAG_38	Water(g/d)	-0.0901878	0.21714
Eubacterium_sp_CAG_38	Energy(kcal/d)	-0.122274	0.093712
Eubacterium_sp_CAG_38	Protein(g/d)	-0.0938218	0.199102
Eubacterium_sp_CAG_38	Fat(g/d)	-0.133873	0.0662816
Eubacterium_sp_CAG_38	Carbohydrate(g/d)	-0.132872	0.0683541
Eubacterium_sp_CAG_38	Fiber(g/d)	-0.0449608	0.539005
Eubacterium_sp_CAG_38	TG(mg/d)	-0.136412	0.0612524
Eubacterium_sp_CAG_38	Vitamin A(µgRAE/d)	0.119301	0.102032
Eubacterium_sp_CAG_38	Riboflavin(mg/d)	0.0283165	0.698918
Eubacterium_sp_CAG_38	Vitamin C(mg/d)	0.0293188	0.688804
Eubacterium_sp_CAG_38	Vitamin E(mg/d)	0.00899394	0.902243
Eubacterium_sp_CAG_38	Calcium(mg/d)	0.0748924	0.305737
Eubacterium_sp_CAG_38	Iron(mg/d)	-0.057503	0.431902
Eubacterium_sp_CAG_38	Zinc(mg/d)	-0.0823873	0.259725
Eubacterium_sp_CAG_38	Selenium Se(mg/d)	-0.116939	0.109048
Eubacterium_sp_CAG_38	Fatty acid(g/d)	-0.0501081	0.493513
Eubacterium_sp_CAG_38	SFA(g/d)	-0.105955	0.146762
Eubacterium_sp_CAG_38	MUFA(g/d)	-0.0744171	0.308825
Eubacterium_sp_CAG_38	PUFA(g/d)	-0.0442158	0.545758
Eubacterium_sp_CAG_38	Iodine(µg/d)	-0.0663308	0.364488
Eubacterium_sp_CAG_38	Folic acid(mg/d)	-0.0249129	0.733648
